# Supplementary material for: A comparison of Kato-Katz technique to three other methods for diagnosis of Amphimerus spp. liver fluke infection and the prevalence of infection in Chachi Amerindians of Ecuador
Source: PLoS One. 2018 Oct 4;13(10):e0203811. doi: 10.1371/journal.pone.0203811 (PMC6171820; doi:10.1371/journal.pone.0203811)
Supplement: S1 Dataset — (XLSX) [file pone.0203811.s001.xlsx]

## Sheet: copros_techniques_dataset
Gender	Age	DM	SSTT	FEC	KK	Fixed Gold Standard
M	2	0	0	0	0	0		Headers description
F	3	0	0	0	0	0		ID	Patients unique identifier
F	7	0	0	0	1	1
M	7	0	0	0	0	0		Gender
M	5	0	0	0	1	1		M	Male
F	38	0	1	1	1	1		F	Female
F	3	0	1	0	0	1
F	8	0	0	0	0	0		Age	Age of patients in years
M	42	0	0	0	1	1
F	3	0	0	0	0	0
M	4	0	0	0	1	1		Techniques
M	5	0	0	0	0	0		SSTT	Spontaneous sedimentation technique in tube
F	6	0	0	0	0	0		DM	Direct smear microscopy
M	5	0	0	0	0	0		KK	Kato-Katz
M	47	0	0	0	0	0		FEC	Formalin-ether concentration
F	15	0	1	0	1	1
M	7	0	0	0	0	0
M	50	0	0	0	0	0		Fixed Gold Standard	Positive patient by any test
M	5	0	0	0	0	0
F	34	0	0	0	0	0		1 = Positive for Amphimerus spp. detection
M	3	0	0	0	1	1		0 = Negative for Amphimerus spp. detection
F	27	0	0	0	1	1
F	6	0	0	0	0	0
M	9	0	0	0	0	0
M	5	0	0	0	0	0
F	5	0	0	0	1	1
F	15	0	1	1	1	1
F	18	0	0	1	1	1
M	17	0	0	0	0	0
M	65	0	1	1	1	1
F	60	0	0	1	1	1
F	37	0	1	1	1	1
M	38	0	1	1	1	1
M	11	0	1	1	0	1
F	4	0	0	0	0	0
M	34	0	0	0	0	0
F	3	0	0	0	0	0
M	5	0	0	0	0	0
M	14	0	0	0	0	0
M	17	0	0	0	0	0
F	5	0	0	1	0	1
M	9	0	1	1	1	1
F	21	0	0	0	1	1
M	11	0	0	0	0	0
F	7	0	0	0	0	0
F	15	0	0	0	1	1
M	17	0	0	0	0	0
F	14	0	0	0	0	0
F	18	1	1	0	0	1
F	29	0	0	0	0	0
M	4	0	0	0	0	0
M	27	0	0	0	0	0
F	38	0	0	0	0	0
F	36	0	1	1	1	1
M	45	0	0	0	0	0
F	43	0	0	0	0	0
F	1	0	0	0	0	0
F	55	0	0	0	0	0
F	12	0	0	0	0	0
F	35	0	1	1	1	1
M	6	0	1	0	0	1
F	48	0	0	1	0	1
F	10	0	0	0	0	0
M	8	0	0	0	0	0
F	12	0	0	0	0	0
F	35	0	0	0	0	0
F	20	0	0	0	0	0
F	6	0	0	0	0	0
F	22	0	0	0	0	0
F	24	0	1	0	0	1
M	18	0	0	0	1	1
F	58	0	0	0	0	0
F	20	0	0	0	0	0
F	38	0	0	0	0	0
F	8	0	0	0	0	0
F	47	0	0	0	0	0
F	6	0	0	0	0	0
F	10	0	0	0	0	0
F	6	0	1	1	1	1
F	26	0	0	0	0	0
F	9	0	1	1	0	1
F	7	0	1	0	0	1
M	7	0	0	0	0	0
M	42	0	1	1	1	1
F	12	0	1	1	1	1
M	9	0	0	0	0	0
M	22	0	0	0	0	0
F	38	0	0	0	0	0
M	48	0	0	0	0	0
M	54	0	1	0	0	1
M	30	0	0	0	0	0
F	47	0	1	1	1	1
M	12	0	0	0	1	1
M	7	0	0	0	0	0
M	46	0	0	0	0	0
F	15	0	0	1	1	1
F	35	0	0	0	0	0
M	50	0	0	0	0	0
F	21	0	0	0	0	0
M	4	0	0	0	0	0
M	57	0	0	0	0	0
F	12	0	0	0	0	0
M	20	0	0	0	0	0
M	55	0	0	0	0	0
F	64	0	1	0	0	1
